# Supplementary material for: IR/IGF1R signaling as potential target for treatment of high-grade osteosarcoma
Source: BMC Cancer. 2013 May 20;13:245. doi: 10.1186/1471-2407-13-245 (PMC3672007; doi:10.1186/1471-2407-13-245)
Supplement: Additional file 1 — Result from the four-way intersection of differentially expressed probes with same direction of fold change (all up- or all downregulated). [file 1471-2407-13-245-S1.xls]

## Sheet: Sheet1
	OS cell vs		OS biopsy vs
hugo	MSC	OB	MSC	OB	average logFC
IGFBP4	-4.6939	-5.21757	-3.64061	-4.16429	-4.42909
GAS6	-4.48092	-4.77006	-3.81501	-4.10415	-4.29254
GAS6	-4.42977	-4.70748	-3.81154	-4.08925	-4.25951
PTX3	-4.20674	-3.8305	-4.31761	-3.94137	-4.07405
THBS1	-4.01909	-3.78557	-4.36103	-4.12751	-4.0733
COL8A1	-4.28484	-4.70129	-3.38964	-3.80609	-4.04546
SERPINE1	-3.84451	-3.37592	-4.27331	-3.80472	-3.82462
SRGN	-4.71164	-5.40761	-1.9128	-2.60877	-3.66021
CYP1B1	-2.7362	-4.86487	-2.26766	-4.39633	-3.56627
STC2	-2.01394	-3.8094	-3.29804	-5.0935	-3.55372
EFEMP1	-3.60376	-2.72933	-4.27577	-3.40134	-3.50255
PPAP2B	-4.08893	-3.27363	-3.64824	-2.83294	-3.46093
PPP1R3C	-3.48881	-3.88095	-2.69537	-3.08751	-3.28816
SULF1	-4.25416	-4.81334	-1.6501	-2.20929	-3.23172
NQO1	-1.79557	-2.85067	-3.33976	-4.39486	-3.09522
FHL2	-2.1387	-2.13315	-3.88167	-3.87612	-3.00741
IGFBP2	-2.8567	-3.06672	-2.8384	-3.04842	-2.95256
ADM	-1.94731	-3.75899	-1.97792	-3.7896	-2.86846
LTBP2	-3.68022	-2.17895	-3.42451	-1.92324	-2.80173
C10ORF10	-2.28505	-4.25817	-1.32782	-3.30093	-2.79299
C5ORF23	-2.82733	-2.69687	-2.87509	-2.74463	-2.78598
CDKN1A	-2.40086	-3.06198	-2.33685	-2.99797	-2.69941
MGST1	-1.4223	-3.27784	-2.04204	-3.89758	-2.65994
ABI3BP	-3.77293	-2.16993	-3.14641	-1.54341	-2.65817
CITED2	-1.8379	-3.24191	-2.05596	-3.45997	-2.64894
RGS4	-3.35537	-1.99067	-3.23875	-1.87404	-2.61471
RPS6KA2	-2.04604	-2.97735	-2.16994	-3.10126	-2.57365
EPAS1	-2.82049	-3.29614	-1.78696	-2.26261	-2.54155
FN1	-3.54457	-1.48188	-3.57195	-1.50926	-2.52691
NNMT	-2.66896	-3.18615	-1.78411	-2.3013	-2.48513
TPD52L1	-3.12224	-1.55126	-3.33178	-1.7608	-2.44152
SERPINE2	-2.94661	-2.76334	-2.1194	-1.93614	-2.44137
DUSP1	-2.62317	-2.79787	-2.01385	-2.18855	-2.40586
SORBS2	-2.15163	-3.00723	-1.77084	-2.62644	-2.38903
C13ORF33	-1.70099	-3.22416	-1.49653	-3.0197	-2.36035
MFGE8	-2.52778	-2.1919	-2.47558	-2.1397	-2.33374
ADAMTS1	-2.41171	-2.2706	-2.39404	-2.25293	-2.33232
CCND1	-1.47379	-2.7933	-1.77843	-3.09794	-2.28587
AOX1	-0.933269	-3.30979	-1.23607	-3.6126	-2.27293
LHFP	-2.41739	-2.67717	-1.76467	-2.02445	-2.22092
GAS6	-2.8843	-1.40118	-2.99475	-1.51163	-2.19796
GAS1	-2.18458	-3.46066	-0.919901	-2.19599	-2.19028
IRS2	-0.595426	-3.35321	-1.01866	-3.77644	-2.18593
PAPPA	-0.914977	-3.12134	-1.16218	-3.36854	-2.14176
EDG2	-2.05446	-3.00076	-1.27698	-2.22328	-2.13887
AKR1C3	-1.992	-2.63432	-1.61802	-2.26034	-2.12617
ITGA5	-2.40276	-2.28152	-1.96836	-1.84712	-2.12494
AVPI1	-1.81983	-1.95313	-2.28429	-2.41759	-2.11871
WNT5B	-1.8556	-2.51543	-1.65676	-2.31659	-2.0861
LOC388610	-1.06552	-2.33233	-1.78492	-3.05172	-2.05862
ADARB1	-1.49753	-3.00806	-1.10869	-2.61922	-2.05837
DRAM	-1.80554	-2.33349	-1.74244	-2.2704	-2.03797
MRGPRF	-2.65551	-2.01772	-2.03285	-1.39506	-2.02529
STAT1	-1.81769	-2.54355	-1.45754	-2.18341	-2.00055
HOXC8	-1.809	-1.72594	-2.27486	-2.1918	-2.0004
ZMAT3	-1.88452	-1.98323	-1.9525	-2.05122	-1.96787
HS.371609	-1.93516	-1.99739	-1.93742	-1.99964	-1.9674
ARID5B	-1.67753	-1.47243	-2.4327	-2.2276	-1.95256
WASF3	-1.30479	-1.5945	-2.28466	-2.57437	-1.93958
LIMA1	-1.97691	-1.53965	-2.3276	-1.89033	-1.93362
TRIM22	-2.20445	-2.48288	-1.35246	-1.63089	-1.91767
WNT5A	-1.30252	-2.20557	-1.62264	-2.52568	-1.9141
BCL6	-1.24402	-3.31914	-0.487149	-2.56227	-1.90315
ANPEP	-1.69727	-2.99956	-0.793508	-2.0958	-1.89653
LOC728946	-2.26157	-1.18094	-2.60753	-1.5269	-1.89424
ALCAM	-1.2282	-2.58552	-1.17557	-2.53289	-1.88055
CRLF1	-0.729243	-2.6968	-1.03036	-2.99791	-1.86358
FSTL3	-1.11605	-1.94416	-1.75645	-2.58456	-1.8503
NPR3	-2.00016	-1.59932	-2.06325	-1.6624	-1.83128
PLSCR4	-1.98051	-2.09694	-1.56027	-1.6767	-1.8286
PHLDA3	-1.63412	-2.27576	-1.37788	-2.01952	-1.82682
ABCC3	-1.38485	-2.20888	-1.30766	-2.13169	-1.75827
ALDH1L2	-1.94974	-1.51619	-1.97195	-1.53841	-1.74407
HS.551145	-1.73214	-1.7685	-1.69029	-1.72666	-1.7294
PRR16	-1.97036	-1.19132	-2.2412	-1.46216	-1.71626
RND3	-1.06043	-2.00465	-1.41808	-2.3623	-1.71137
LEPR	-1.90457	-1.41508	-1.98085	-1.49137	-1.69797
KLF9	-1.26754	-1.94913	-1.43735	-2.11895	-1.69324
PPP1R14A	-1.71065	-1.81045	-1.5657	-1.6655	-1.68808
TXNRD1	-0.712233	-1.65863	-1.69073	-2.63713	-1.67468
CCDC80	-2.28239	-0.949006	-2.29924	-0.965865	-1.62413
GLRX	-0.845964	-2.56321	-0.664479	-2.38173	-1.61385
STAT1	-1.34809	-2.16568	-1.04693	-1.86452	-1.60631
PPAP2B	-2.15324	-1.03135	-2.18095	-1.05906	-1.60615
SH3BP4	-0.5512	-1.30513	-1.87508	-2.62901	-1.5901
RTN4	-1.32401	-1.87004	-1.28951	-1.83555	-1.57978
BDNF	-0.843	-1.21071	-1.94319	-2.3109	-1.57695
MGST1	-0.595472	-1.96636	-1.1657	-2.53659	-1.56603
SPATA18	-1.35991	-2.20692	-0.910206	-1.75721	-1.55856
SORT1	-1.59488	-1.75755	-1.35496	-1.51763	-1.55625
LMCD1	-1.57311	-1.84667	-1.26449	-1.53805	-1.55558
LEP	-0.951476	-2.2309	-0.840709	-2.12014	-1.53581
TBC1D2	-1.91655	-1.24616	-1.82538	-1.15499	-1.53577
CEBPD	-1.56922	-2.13511	-0.935394	-1.50128	-1.53525
DDAH1	-1.11278	-1.46163	-1.60663	-1.95548	-1.53413
KIAA1754	-1.01949	-2.04783	-0.972883	-2.00123	-1.51036
VGLL3	-1.92926	-0.982276	-2.03843	-1.09144	-1.51035
LOXL3	-1.52299	-1.35699	-1.62409	-1.45809	-1.49054
MARCH4	-1.03765	-1.48637	-1.44886	-1.89757	-1.46761
HS.100261	-1.38661	-1.22937	-1.70334	-1.5461	-1.46635
MGC14376	-1.71056	-1.20322	-1.68828	-1.18094	-1.44575
BRI3	-1.23952	-2.01117	-0.869279	-1.64093	-1.44022
PARVA	-1.75909	-1.13847	-1.72813	-1.10751	-1.4333
CD59	-1.34272	-1.59231	-1.2187	-1.46829	-1.40551
HS.143821	-1.66725	-0.935553	-1.86825	-1.13655	-1.4019
NT5E	-1.10182	-1.91589	-0.873529	-1.6876	-1.39471
RECK	-1.94151	-0.792086	-1.96566	-0.816234	-1.37887
LOC88523	-1.34312	-1.60129	-1.15231	-1.41047	-1.3768
AKR1C4	-0.689741	-2.07492	-0.652027	-2.0372	-1.36347
TRIOBP	-1.78158	-1.06818	-1.65598	-0.942576	-1.36208
CHST3	-1.54322	-1.52648	-1.17341	-1.15667	-1.34994
HS.570988	-1.32537	-1.50061	-1.19774	-1.37297	-1.34917
CLCF1	-1.15044	-1.37255	-1.29898	-1.52108	-1.33576
PRKD1	-1.42022	-1.24153	-1.42638	-1.2477	-1.33396
HAS1	-1.39195	-1.2407	-1.37472	-1.22347	-1.30771
RARA	-1.57831	-1.05021	-1.52662	-0.99852	-1.28842
KLHL21	-0.702524	-2.04398	-0.510545	-1.852	-1.27726
GARS	-0.808288	-1.05965	-1.47339	-1.72476	-1.26652
PYGB	-0.573505	-1.8043	-0.710566	-1.94136	-1.25743
ADAMTS2	-1.68415	-1.29866	-1.20032	-0.814833	-1.24949
LOC652612	-1.53006	-0.914191	-1.57336	-0.957495	-1.24378
RAB11FIP5	-0.773713	-1.28242	-1.19079	-1.69949	-1.2366
C4ORF34	-1.45173	-1.15791	-1.27788	-0.984052	-1.21789
CYB5R3	-1.55102	-1.05694	-1.34777	-0.853688	-1.20236
RPS27L	-0.744433	-1.33084	-1.07205	-1.65846	-1.20145
C13ORF21	-1.06448	-1.60552	-0.793222	-1.33426	-1.19937
LOC728734	-1.14666	-1.78806	-0.605275	-1.24668	-1.19667
GCNT1	-0.85913	-1.25495	-1.13131	-1.52713	-1.19313
LIMS2	-1.75939	-0.605846	-1.77452	-0.62097	-1.19018
MCFD2	-0.803491	-1.36506	-1.01306	-1.57463	-1.18906
ANXA5	-1.14275	-1.38149	-0.989826	-1.22857	-1.18566
TRIM8	-1.16178	-1.22047	-1.14968	-1.20836	-1.18507
LEPR	-1.07857	-1.27253	-1.0759	-1.26986	-1.17422
TRAM1	-1.31959	-1.61939	-0.716329	-1.01613	-1.16786
DCUN1D3	-0.999738	-0.87644	-1.45198	-1.32869	-1.16421
STAT4	-1.50544	-1.05817	-1.26362	-0.81636	-1.1609
GDF6	-0.970711	-1.20421	-1.08694	-1.32044	-1.14557
HS.583755	-1.01635	-1.1506	-1.11709	-1.25134	-1.13384
TNKS1BP1	-1.26119	-1.04013	-1.21062	-0.989561	-1.12538
HERC4	-0.961476	-0.918472	-1.32991	-1.28691	-1.12419
HS.531457	-1.09383	-0.900337	-1.34139	-1.1479	-1.12086
NEXN	-0.859998	-1.17995	-1.04313	-1.36309	-1.11154
EPS8	-0.620528	-1.48782	-0.73509	-1.60238	-1.11145
CHIC2	-0.609185	-1.16049	-1.02772	-1.57902	-1.0941
RABGEF1	-0.935835	-1.24547	-0.877725	-1.18736	-1.0616
PPP3CC	-0.89916	-1.40051	-0.72162	-1.22297	-1.06107
NEK6	-0.846322	-1.4314	-0.659358	-1.24443	-1.04538
GDF5	-1.01191	-1.07207	-1.01287	-1.07303	-1.04247
MST150	-0.813898	-1.04197	-1.03513	-1.26321	-1.03855
GPR1	-1.04886	-0.839739	-1.22275	-1.01363	-1.03124
MAP1LC3B	-0.753827	-1.43299	-0.622001	-1.30116	-1.02749
LDHA	-1.0021	-1.07522	-0.975707	-1.04882	-1.02546
DYRK3	-0.521974	-1.47348	-0.572594	-1.5241	-1.02304
UBAP1	-0.682771	-1.36917	-0.663956	-1.35035	-1.01656
SH2D4A	-1.1364	-0.662009	-1.36107	-0.886684	-1.01154
FYCO1	-0.868775	-0.831692	-1.17635	-1.13927	-1.00402
ARHGAP24	-0.938715	-1.41149	-0.589935	-1.06271	-1.00071
AK3	-0.871952	-1.10818	-0.870883	-1.10711	-0.989531
KRT7	-0.922922	-0.902299	-1.0596	-1.03898	-0.980952
FEZ2	-0.666017	-1.38708	-0.574806	-1.29586	-0.980941
RNH1	-1.14899	-1.18768	-0.772949	-0.811632	-0.980313
ROR1	-1.17487	-0.896618	-1.06251	-0.784258	-0.979566
FMN2	-0.828395	-0.759302	-1.19607	-1.12698	-0.977686
SERAC1	-1.21375	-0.602597	-1.33918	-0.72802	-0.970886
NPR2	-1.07416	-0.944207	-0.995204	-0.86525	-0.969706
GFPT1	-0.609672	-1.00274	-0.924264	-1.31734	-0.963504
KIAA1600	-1.06094	-1.18223	-0.721823	-0.843113	-0.952025
NPAS1	-0.647315	-0.789999	-1.10404	-1.24673	-0.947021
TMEM42	-0.850214	-1.03222	-0.86115	-1.04316	-0.946688
C11ORF68	-0.46918	-1.40797	-0.456085	-1.39487	-0.932027
DSP	-0.94702	-0.744585	-1.11798	-0.915544	-0.931282
PNPLA2	-0.690076	-1.22108	-0.622154	-1.15316	-0.921618
RBMS1	-0.642707	-1.10564	-0.687574	-1.15051	-0.896608
KCNK2	-1.33158	-0.586856	-1.20463	-0.459914	-0.895745
XPC	-0.43625	-1.22167	-0.560746	-1.34617	-0.891209
TCEAL4	-0.658368	-1.10557	-0.657017	-1.10422	-0.881295
SYDE1	-0.876973	-1.06087	-0.700219	-0.884112	-0.880543
ZNF219	-0.465691	-1.22442	-0.532433	-1.29117	-0.878428
C16ORF45	-0.541156	-0.732526	-1.0228	-1.21417	-0.877664
KRTAP1-5	-0.989787	-0.602169	-1.13686	-0.749242	-0.869515
LATS2	-0.699812	-0.862224	-0.874959	-1.03737	-0.868592
C18ORF37	-0.590882	-0.863294	-0.870529	-1.14294	-0.866912
FST	-0.785258	-0.791167	-0.920422	-0.926331	-0.855795
DGKA	-1.029	-0.694839	-0.994092	-0.659931	-0.844465
SH3D19	-0.565381	-1.1533	-0.528575	-1.1165	-0.840938
GLTP	-0.927806	-0.900679	-0.777797	-0.750669	-0.839238
ZFYVE1	-0.92195	-0.978517	-0.693297	-0.749864	-0.835907
KCTD9	-0.427443	-0.853714	-0.796847	-1.22312	-0.82528
KIAA1729	-0.657186	-1.0953	-0.553234	-0.991352	-0.824269
RRAGC	-0.692269	-1.21647	-0.430446	-0.954646	-0.823457
PML	-0.683712	-0.968694	-0.673079	-0.958061	-0.820886
C10ORF26	-0.896101	-0.74868	-0.880914	-0.733493	-0.814797
RAB3GAP1	-0.619748	-0.760862	-0.863482	-1.0046	-0.812172
WBP4	-0.311118	-1.04009	-0.565179	-1.29415	-0.802636
ADAMTS2	-0.96961	-0.842743	-0.76177	-0.634903	-0.802256
CDC42EP2	-0.537057	-0.696818	-0.901723	-1.06148	-0.79927
SESN2	-0.423353	-0.969859	-0.620419	-1.16693	-0.795139
VAMP3	-0.91159	-1.05457	-0.527123	-0.670107	-0.790848
TNPO1	-0.297286	-1.09713	-0.482585	-1.28242	-0.789855
TMEM16K	-1.02036	-0.643036	-0.932574	-0.555252	-0.787805
STXBP5	-0.728632	-0.625374	-0.924629	-0.821372	-0.775002
PGBD3	-0.724791	-0.703919	-0.832841	-0.811969	-0.76838
LRRFIP2	-0.621137	-0.899536	-0.633911	-0.91231	-0.766723
FAM45A	-0.646022	-0.856626	-0.6761	-0.886704	-0.766363
UBE2Z	-0.536621	-0.999877	-0.529453	-0.99271	-0.764665
C9ORF150	-0.791772	-0.587472	-0.934635	-0.730334	-0.761053
FLJ21062	-0.353922	-0.98333	-0.533693	-1.1631	-0.758511
UBE2Z	-0.446422	-0.913411	-0.603252	-1.07024	-0.758331
SLC1A1	-0.974153	-0.450715	-1.06592	-0.542484	-0.758318
C5ORF30	-0.399309	-0.66747	-0.845446	-1.11361	-0.756458
ZDHHC3	-0.70893	-0.809975	-0.694173	-0.795218	-0.752074
AFF4	-0.346606	-0.681261	-0.819219	-1.15387	-0.75024
TMEM115	-0.493204	-1.00417	-0.494223	-1.00519	-0.749198
SNX19	-0.699408	-1.01982	-0.475615	-0.796026	-0.747717
LOC153222	-0.722853	-1.07534	-0.398365	-0.750854	-0.736853
ZFAND3	-0.597073	-0.782392	-0.674111	-0.859429	-0.728251
TNFRSF10D	-0.648638	-0.761779	-0.684377	-0.797518	-0.723078
ANKRA2	-0.512338	-0.544985	-0.890352	-0.922998	-0.717668
NR1H2	-0.700445	-1.12335	-0.30651	-0.729412	-0.714928
TAGLN	-1.12224	-0.307924	-1.10703	-0.292712	-0.707476
STX6	-0.616608	-0.683931	-0.729927	-0.79725	-0.706929
LEPR	-0.713061	-0.721185	-0.690174	-0.698299	-0.70568
VPS39	-0.611462	-0.648536	-0.750568	-0.787642	-0.699552
DOCK5	-0.778042	-0.451742	-0.944357	-0.618057	-0.698049
CHAC1	-0.674345	-0.433282	-0.962714	-0.721652	-0.697998
RAB5A	-0.626507	-0.913263	-0.481271	-0.768028	-0.697267
HS.20255	-0.571361	-0.960323	-0.431202	-0.820164	-0.695763
FGF7	-0.670788	-0.743554	-0.646889	-0.719656	-0.695222
ADAMTSL4	-0.711782	-0.576928	-0.804509	-0.669654	-0.690718
ERGIC1	-0.453747	-0.847461	-0.533026	-0.92674	-0.690243
HPS5	-0.422346	-0.946191	-0.433838	-0.957684	-0.690015
FLJ33996	-0.774216	-0.507107	-0.871854	-0.604745	-0.68948
TSG101	-0.459117	-0.835319	-0.539409	-0.915612	-0.687364
C16ORF72	-0.474908	-0.77212	-0.588699	-0.885911	-0.68041
DNALI1	-0.894774	-0.701724	-0.656316	-0.463267	-0.67902
GGPS1	-0.514841	-0.902756	-0.445537	-0.833452	-0.674147
SLC35B3	-0.745133	-0.835852	-0.499577	-0.590296	-0.667715
UGP2	-0.726541	-0.674499	-0.656988	-0.604947	-0.665744
EIF4EBP3	-0.564523	-0.969788	-0.360715	-0.765981	-0.665252
KIAA1632	-0.711295	-0.41966	-0.892987	-0.601352	-0.656323
CAPN2	-0.607308	-0.519896	-0.791664	-0.704252	-0.65578
DPH4	-0.662486	-0.656735	-0.649824	-0.644073	-0.653279
TBC1D9B	-0.678511	-0.683775	-0.602071	-0.607335	-0.642923
SH3PX3	-0.681914	-0.785374	-0.488967	-0.592427	-0.63717
BEST1	-0.287658	-1.10138	-0.165403	-0.979122	-0.63339
TRIM32	-0.509393	-0.594485	-0.659037	-0.744129	-0.626761
STEAP2	-0.346501	-0.804287	-0.437461	-0.895246	-0.620874
BVES	-0.341234	-0.766674	-0.463532	-0.888972	-0.615103
PPP6C	-0.527044	-0.924962	-0.295444	-0.693361	-0.610203
TMEM155	-0.29117	-0.870446	-0.325653	-0.904928	-0.598049
FOXC2	-0.448696	-0.772343	-0.410159	-0.733805	-0.591251
RNF141	-0.459562	-0.669857	-0.502082	-0.712377	-0.585969
ZBTB47	-0.560293	-0.659578	-0.50907	-0.608354	-0.584324
MANSC1	-0.554907	-0.607164	-0.557127	-0.609385	-0.582146
NUMB	-0.403571	-0.893631	-0.267281	-0.757342	-0.580456
C10ORF61	-0.588762	-0.473233	-0.67962	-0.564091	-0.576426
RAB21	-0.346575	-0.899152	-0.238757	-0.791335	-0.568955
TOLLIP	-0.528837	-0.827324	-0.304501	-0.602988	-0.565912
FBXO30	-0.329127	-0.678711	-0.435889	-0.785474	-0.5573
KIAA1279	-0.432223	-0.633821	-0.469142	-0.670741	-0.551482
GJC1	-0.455828	-0.779962	-0.319314	-0.643449	-0.549638
CTF1	-0.644399	-0.475218	-0.614034	-0.444853	-0.544626
PRKAA1	-0.274227	-0.552517	-0.534912	-0.813202	-0.543714
FAM26E	-0.701573	-0.422772	-0.662567	-0.383766	-0.54267
ABHD14B	-0.336867	-0.710296	-0.371608	-0.745036	-0.540952
NME5	-0.639481	-0.512606	-0.557238	-0.430363	-0.534922
DUSP10	-0.308061	-0.822082	-0.247288	-0.761308	-0.534685
C1ORF51	-0.671932	-0.552578	-0.514204	-0.394851	-0.533391
RAB10	-0.462898	-0.604666	-0.458974	-0.600742	-0.53182
LOC284998	-0.526026	-0.701912	-0.360472	-0.536358	-0.531192
TMEM171	-0.294372	-0.507501	-0.534021	-0.747149	-0.520761
LOC729764	-0.313986	-0.78902	-0.237325	-0.712359	-0.513172
ADARB1	-0.458771	-0.4822	-0.520175	-0.543604	-0.501187
NLRX1	-0.505322	-0.588827	-0.41299	-0.496494	-0.500908
AP1G1	-0.4303	-0.49781	-0.500988	-0.568498	-0.499399
BNIP2	-0.325204	-0.593873	-0.392263	-0.660931	-0.493068
ERCC6	-0.451706	-0.46872	-0.514534	-0.531549	-0.491627
MIR16	-0.327571	-0.6797	-0.300093	-0.652222	-0.489896
ARHGEF5	-0.501179	-0.483603	-0.4889	-0.471325	-0.486252
LRRC2	-0.213115	-0.783025	-0.175908	-0.745818	-0.479467
ARHGAP22	-0.465226	-0.531548	-0.415329	-0.481652	-0.473439
USP53	-0.494371	-0.339366	-0.594225	-0.439219	-0.466795
EDA2R	-0.245645	-0.688324	-0.242382	-0.685061	-0.465353
AIFM2	-0.126705	-0.699141	-0.231256	-0.803692	-0.465198
REEP3	-0.379349	-0.44438	-0.480512	-0.545543	-0.462446
FAS	-0.361679	-0.621687	-0.291892	-0.5519	-0.45679
SIX2	-0.441446	-0.673219	-0.229849	-0.461621	-0.451534
ADARB1	-0.179452	-0.702138	-0.187783	-0.71047	-0.444961
ZFP3	-0.420455	-0.656621	-0.219429	-0.455595	-0.438025
RAB36	-0.490592	-0.407318	-0.467251	-0.383977	-0.437285
SLC25A43	-0.382777	-0.362291	-0.512201	-0.491715	-0.437246
FLYWCH1	-0.376469	-0.347551	-0.516637	-0.487719	-0.432094
PHLPPL	-0.213946	-0.433075	-0.429265	-0.648394	-0.43117
TMEM112	-0.478879	-0.372455	-0.489678	-0.383254	-0.431067
C8ORF58	-0.542499	-0.299068	-0.547669	-0.304238	-0.423368
C16ORF5	-0.243013	-0.445765	-0.391033	-0.593785	-0.418399
IL17RC	-0.347855	-0.611225	-0.217297	-0.480666	-0.414261
RBPMS	-0.407037	-0.274618	-0.520745	-0.388327	-0.397682
LOC728951	-0.381225	-0.323807	-0.463483	-0.406065	-0.393645
KCNE4	-0.35831	-0.459204	-0.326752	-0.427646	-0.392978
ADAMTSL4	-0.389145	-0.370232	-0.415038	-0.396124	-0.392635
BCL9L	-0.353728	-0.394409	-0.386238	-0.426919	-0.390323
ABCF2	-0.138193	-0.639874	-0.13326	-0.634941	-0.386567
ARHGAP24	-0.220362	-0.574274	-0.196008	-0.54992	-0.385141
TTLL1	-0.372194	-0.346041	-0.423806	-0.397654	-0.384924
ZNF425	-0.135029	-0.478544	-0.272383	-0.615897	-0.375463
ZNF167	-0.303619	-0.53891	-0.207626	-0.442917	-0.373268
HS.146747	-0.276674	-0.521201	-0.218041	-0.462568	-0.369621
C20ORF29	-0.223346	-0.44747	-0.282161	-0.506285	-0.364816
NAT1	-0.340151	-0.325536	-0.400303	-0.385688	-0.36292
H2AFJ	-0.21174	-0.526163	-0.197813	-0.512236	-0.361988
STS	-0.379927	-0.397071	-0.323692	-0.340837	-0.360382
FSIP1	-0.149143	-0.534245	-0.185538	-0.57064	-0.359891
GOSR1	-0.274423	-0.45142	-0.268063	-0.44506	-0.359741
LOC645863	-0.337191	-0.407823	-0.290386	-0.361019	-0.349105
KCTD21	-0.357575	-0.340834	-0.353677	-0.336936	-0.347255
AKAP2	-0.378184	-0.251926	-0.442194	-0.315936	-0.34706
HS.288735	-0.293329	-0.315362	-0.377751	-0.399784	-0.346556
ZER1	-0.347451	-0.479326	-0.208703	-0.340579	-0.344015
CCBE1	-0.258447	-0.336595	-0.350428	-0.428575	-0.343511
LOC285550	-0.212212	-0.367593	-0.312169	-0.467549	-0.339881
SLC16A5	-0.382744	-0.35412	-0.319047	-0.290423	-0.336583
CSTA	-0.20933	-0.554507	-0.116924	-0.462102	-0.335716
TDRD7	-0.22208	-0.488426	-0.181765	-0.448111	-0.335096
HS.46727	-0.21954	-0.449152	-0.217139	-0.44675	-0.333145
COL8A1	-0.231004	-0.47522	-0.183658	-0.427875	-0.329439
BAX	-0.148192	-0.372965	-0.265293	-0.490066	-0.319129
FLJ39378	-0.261631	-0.330736	-0.301856	-0.370962	-0.316296
PCGF5	-0.202863	-0.360603	-0.26356	-0.4213	-0.312081
TBC1D17	-0.268151	-0.349698	-0.267494	-0.349041	-0.308596
HS.461819	-0.199184	-0.3561	-0.25431	-0.411226	-0.305205
BBS12	-0.217726	-0.428103	-0.171995	-0.382372	-0.300049
ARPM1	-0.25641	-0.352467	-0.247197	-0.343254	-0.299832
SCAMP4	-0.181277	-0.403139	-0.193652	-0.415513	-0.298395
PLSCR3	-0.361417	-0.240158	-0.348592	-0.227333	-0.294375
WISP3	-0.36683	-0.214981	-0.373439	-0.221591	-0.29421
CAMTA2	-0.217491	-0.344292	-0.241181	-0.367981	-0.292736
HS.192784	-0.244421	-0.38275	-0.201468	-0.339796	-0.292109
MTCH2	-0.188909	-0.261917	-0.322051	-0.395059	-0.291984
MOCS1	-0.231446	-0.393506	-0.182375	-0.344435	-0.28794
GOLGA1	-0.309881	-0.314108	-0.261273	-0.2655	-0.287691
TRIM4	-0.144742	-0.465617	-0.107407	-0.428282	-0.286512
WIPF2	-0.189129	-0.344774	-0.223138	-0.378783	-0.283956
TMEM129	-0.168337	-0.353516	-0.205881	-0.391061	-0.279699
CRSP6	-0.119641	-0.356064	-0.198653	-0.435076	-0.277358
ZMYND12	-0.272832	-0.378775	-0.174065	-0.280008	-0.27642
ELOVL3	-0.234289	-0.238557	-0.298717	-0.302986	-0.268637
IFT140	-0.208345	-0.240931	-0.288596	-0.321182	-0.264763
ZFP2	-0.270007	-0.291877	-0.234154	-0.256025	-0.263016
PBLD	-0.248492	-0.190334	-0.323608	-0.265451	-0.256971
TMEM128	-0.127656	-0.289084	-0.222833	-0.384261	-0.255959
LOC653113	-0.129254	-0.260357	-0.251241	-0.382344	-0.255799
FLJ90086	-0.35865	-0.153072	-0.35355	-0.147972	-0.253311
RNF185	-0.211213	-0.330477	-0.172413	-0.291677	-0.251445
SLC25A26	-0.127562	-0.309532	-0.190787	-0.372758	-0.25016
F8	-0.232577	-0.294371	-0.194664	-0.256458	-0.244517
LOC283050	-0.154118	-0.314849	-0.173132	-0.333864	-0.243991
IGFBP1	-0.0774966	-0.377789	-0.103005	-0.403297	-0.240397
ARSG	-0.188096	-0.354711	-0.125506	-0.292121	-0.240108
HS.147562	-0.0937265	-0.311771	-0.133759	-0.351804	-0.222765
FBXL8	-0.212491	-0.289569	-0.154467	-0.231545	-0.222018
NPAL2	-0.283238	-0.222733	-0.221264	-0.160759	-0.221999
LOC645659	-0.162226	-0.288498	-0.151058	-0.277329	-0.219778
KRTAP9-4	-0.204565	-0.236474	-0.200752	-0.232661	-0.218613
PLK3	-0.220874	-0.299128	-0.137318	-0.215572	-0.218223
PRDM10	-0.106396	-0.24269	-0.187534	-0.323828	-0.215112
LOC440132	-0.139513	-0.258423	-0.168156	-0.287066	-0.213289
C1ORF102	-0.120546	-0.290509	-0.132573	-0.302536	-0.211541
FGF2	-0.160623	-0.211806	-0.205243	-0.256426	-0.208525
XG	-0.163619	-0.318768	-0.0954771	-0.250626	-0.207122
PNRC1	-0.221019	-0.200089	-0.209726	-0.188797	-0.204908
RCBTB1	-0.0873777	-0.223315	-0.182357	-0.318295	-0.202836
HS.531728	-0.178216	-0.243756	-0.145107	-0.210647	-0.194431
MON1A	-0.0804982	-0.309287	-0.0613727	-0.290162	-0.18533
TM6SF2	-0.223322	-0.180578	-0.188657	-0.145913	-0.184618
C12ORF61	-0.187398	-0.167867	-0.196327	-0.176795	-0.182097
TM6SF2	-0.169056	-0.251319	-0.107342	-0.189604	-0.17933
FGF5	-0.0881145	-0.21148	-0.144839	-0.268204	-0.178159
CLIP1	-0.177296	-0.148715	-0.203573	-0.174993	-0.176144
HS.434739	-0.173455	-0.17098	-0.180189	-0.177713	-0.175584
HS.157864	-0.183204	-0.155797	-0.179992	-0.152585	-0.167895
ALG2	-0.173969	-0.157414	-0.174651	-0.158096	-0.166032
CASC2	-0.138501	-0.149917	-0.17714	-0.188556	-0.163529
ANKRD42	-0.186916	-0.201581	-0.124178	-0.138844	-0.16288
RUFY2	-0.100313	-0.148011	-0.177618	-0.225316	-0.162814
UBQLN3	-0.119018	-0.16694	-0.154383	-0.202305	-0.160661
MPG	-0.0972638	-0.220781	-0.0992688	-0.222786	-0.160025
HS.209202	-0.137667	-0.195141	-0.120768	-0.178242	-0.157954
ZFHX2	-0.111386	-0.231028	-0.0779277	-0.19757	-0.154478
FUNDC2	-0.129234	-0.199387	-0.085849	-0.156002	-0.142618
ACOT7	-0.137987	-0.118476	-0.16607	-0.146559	-0.142273
KCNK15	-0.127804	-0.150782	-0.124625	-0.147603	-0.137704
HS.570875	-0.0670853	-0.227249	-0.0472689	-0.207433	-0.137259
LOC645964	-0.0574182	-0.176781	-0.0962855	-0.215648	-0.136533
NALCN	-0.181345	-0.085718	-0.185073	-0.0894456	-0.135395
HS.537779	-0.0698246	-0.207863	-0.0618756	-0.199914	-0.13487
HS.213104	-0.17143	-0.0929166	-0.167547	-0.0890331	-0.130232
HS.332056	-0.110848	-0.186976	-0.0692039	-0.145331	-0.12809
ZFP28	-0.151203	-0.120616	-0.133098	-0.102511	-0.126857
HS.535917	-0.109198	-0.128936	-0.124083	-0.143821	-0.12651
ZNF71	-0.0712157	-0.141375	-0.100971	-0.171131	-0.121173
LOC650683	-0.0875679	-0.168862	-0.0721298	-0.153424	-0.120496
TSGA10	-0.0801465	-0.184604	-0.0553623	-0.15982	-0.119983
ARMC2	-0.117774	-0.173027	-0.0600585	-0.115312	-0.116543
RUVBL1	-0.0648021	-0.177442	-0.051016	-0.163656	-0.114229
LOC653651	-0.0898973	-0.145522	-0.0757119	-0.131337	-0.110617
INVS	-0.116482	-0.102037	-0.112906	-0.098461	-0.107471
HS.541025	-0.111479	-0.116374	-0.0932424	-0.0981369	-0.104808
LOC648823	-0.0988921	-0.102667	-0.100585	-0.104359	-0.101626
HS.576590	-0.0721601	-0.109636	-0.0916362	-0.129112	-0.100636
TIGD6	-0.0579579	-0.144691	-0.0555347	-0.142268	-0.100113
RBPMS	-0.0355499	-0.142216	-0.0566621	-0.163328	-0.0994388
HS.116161	-0.0564771	-0.126061	-0.0630995	-0.132683	-0.0945802
IMPACT	-0.0791259	-0.100651	-0.079538	-0.101064	-0.0900947
WDR78	-0.0686375	-0.134307	-0.0398065	-0.105476	-0.0870567
HS.540389	-0.0996389	-0.0763463	-0.097386	-0.0740935	-0.0868662
HS.134626	-0.0939382	-0.0798191	-0.0852532	-0.0711342	-0.0825362
RNF146	-0.0484701	-0.0936341	-0.0655802	-0.110744	-0.0796072
HS.584578	-0.0506988	-0.0846923	-0.0701206	-0.104114	-0.0774065
HS.581899	-0.0518861	-0.10345	-0.0511478	-0.102711	-0.0772987
C12ORF40	-0.0544996	-0.0968733	-0.0484916	-0.0908653	-0.0726824
HS.581639	-0.0428947	-0.106906	-0.0318585	-0.09587	-0.0693823
HS.564540	-0.0251561	-0.0634605	-0.0319036	-0.070208	-0.0476821
HS.539598	-0.0275876	-0.0560116	-0.0301015	-0.0585256	-0.0430566
C2ORF62	0.0471637	0.0747922	0.0402363	0.0678649	0.0575143
HS.401325	0.0438984	0.0779012	0.0379638	0.0719666	0.0579325
HS.551062	0.0554535	0.0867574	0.0424348	0.0737387	0.0645961
HS.563458	0.0443512	0.0947492	0.0373747	0.0877727	0.066062
HS.314177	0.0495879	0.0904101	0.0485444	0.0893666	0.0694772
ZWINT	0.0707587	0.110232	0.0650879	0.104561	0.0876601
IIP45	0.0672577	0.13708	0.0740088	0.143831	0.105544
GGA1	0.0697997	0.138506	0.0935024	0.162209	0.116004
SMA4	0.389138	0.716816	0.37669	0.704369	0.546753
RGS12	0.456801	0.809831	0.565051	0.918081	0.687441
NDUFS5	0.593642	0.941671	0.448148	0.796176	0.694909
H3F3A	0.654221	0.721563	0.713147	0.78049	0.717355
MPDU1	0.499486	1.04356	0.398149	0.942223	0.720854
H3F3A	0.437976	0.930169	0.568981	1.06117	0.749575
LIG1	0.906164	0.88822	0.624287	0.606343	0.756253
DBI	0.534342	0.981223	0.548057	0.994938	0.76464
LRRC45	0.808691	0.963407	0.599642	0.754359	0.781525
GUSBL1	0.452789	1.04545	0.538732	1.13139	0.792091
GUSBL1	0.474809	1.10924	0.557624	1.19205	0.833431
GLE1L	0.989215	1.00149	0.734462	0.746734	0.867974
LOC730534	0.699012	1.05424	0.682163	1.03739	0.868203
DDOST	0.551861	1.25694	0.526621	1.2317	0.891781
UCHL5IP	0.700618	1.19676	0.588658	1.0848	0.892711
RAD54L	1.0594	1.06351	0.729737	0.733852	0.896626
HADH	0.762324	1.22943	0.682698	1.1498	0.956062
TRIM24	0.969383	1.06304	0.862915	0.956572	0.962977
U2AF1	1.0804	1.28567	0.672663	0.877938	0.979167
C5ORF39	0.898667	1.25546	0.828079	1.18488	1.04177
SFRS1	1.1548	1.21193	0.941705	0.998834	1.07682
CDC25B	1.08932	1.53366	0.736418	1.18076	1.13504
TXNDC12	1.14027	1.52852	0.785493	1.17375	1.15701
MCM5	1.27409	1.28651	1.06341	1.07583	1.17496
KNTC1	1.56052	1.59565	0.930519	0.96565	1.26308
CLCC1	1.25398	1.41741	1.15566	1.31909	1.28654
GUSB	0.778389	1.50457	1.07935	1.80553	1.29196
ATP1B1	1.21084	1.61763	1.14471	1.55151	1.38117
TSPAN9	0.984523	1.84224	0.971127	1.82885	1.40668
RUNX3	1.54613	1.32641	1.55143	1.33171	1.43892
HNRPA1P4	1.26579	2.4348	0.444124	1.61314	1.43946
MARCKSL1	0.935057	1.8932	0.993271	1.95142	1.44324
CENPM	1.81041	1.92764	0.982685	1.09991	1.45516
NUDT1	1.18395	2.03578	0.88324	1.73508	1.45951
STMN1	1.46626	2.25149	0.70462	1.48984	1.47805
DNMT1	1.95338	2.03955	0.948405	1.03457	1.49398
ATP1B1	1.40312	1.91312	1.17106	1.68106	1.54209
DTL	2.20494	2.31463	0.886983	0.996677	1.60081
KIF20A	1.88685	2.39335	0.809817	1.31632	1.60158
PARP1	1.77163	2.00417	1.2477	1.48024	1.62593
TMEM51	1.64579	1.32535	2.12881	1.80836	1.72708
DENND2A	1.6068	2.03201	1.46296	1.88817	1.74748
CDCA5	2.16491	2.29892	1.21721	1.35122	1.75807
HIST1H4C	1.90137	2.60323	0.926516	1.62838	1.76488
MCM4	2.21361	2.3084	1.30521	1.4	1.80681
E2F2	2.38559	2.4942	1.51577	1.62438	2.00499
CCNB2	2.49715	3.00298	1.12659	1.63242	2.06478
TOP2A	2.23478	2.87228	1.34249	1.97999	2.10738
NUSAP1	2.60131	2.74887	1.61326	1.76081	2.18106
CDCA7	3.21063	3.54377	1.18869	1.52184	2.36623
EPB41L3	2.27433	2.23472	2.54734	2.50773	2.39103
UBE2C	2.77816	2.99016	1.82978	2.04178	2.40997
COLEC12	1.54337	2.76166	2.26552	3.48381	2.51359
CADM1	2.09738	2.91355	2.44497	3.26114	2.67926
CDC20	3.29011	3.8636	1.70517	2.27866	2.78438
